# Supplementary material for: The Global Demand and Supply Balance of the Human Papillomavirus Vaccine: Implications for the Global Strategy for the Elimination of Cervical Cancer
Source: Vaccines (Basel). 2023 Dec 19;12(1):4. doi: 10.3390/vaccines12010004 (PMC10820532; doi:10.3390/vaccines12010004)
Supplement: Supplementary file 1 [file vaccines-12-00004-s001.zip]

Archive with 1 entries (1 files):
- vaccines-2699869-supplementary.pdf
